# Supplementary material for: Flight Characteristics of Bactrocera dorsalis Associated with Long-Distance Migration
Source: Insects. 2026 Feb 14;17(2):203. doi: 10.3390/insects17020203 (PMC12940858; doi:10.3390/insects17020203)
Supplement: Supplementary file 1 [file insects-17-00203-s001.zip]

Archive with 1 entries (1 files):
- insects-4035873-supplementary.pdf
